# Supplementary material for: Architecture of Saccharomyces cerevisiae SAGA complex
Source: Cell Discov. 2019 May 7;5:25. doi: 10.1038/s41421-019-0094-x (PMC6502868; doi:10.1038/s41421-019-0094-x)
Supplement: Supplementary file 2 — Supplementary Table S2 [file 41421_2019_94_MOESM2_ESM.xlsx]

## Sheet: Sheet1
Site Pair	# spectra	Best E-value	Linked_type	Cross-linked Peptides
Inter Molecular
Taf5(775)-Spt7(869)	364	8.56e-14	Inter	FLQEYDISNAIPDIVYEGVNTKTLDK(22)-TVIPTSDLVASFYTKK(15)
Taf5(70)-Sgf73(401)	331	6.20837e-21	Inter	EMFASSFSVKPGYTSPGYGAIHSR(10)-IVLEYLNKK(8)
Taf12(371)-Tra1(2795)	210	1.86e-22	Inter	QTEPAIPISENISTKTPAPVAYR(15)-RQMFKTFLALQNFAESR(5)
Spt3(301)-Tra1(2370)	185	3.94e-19	Inter	SWIFNTEIFPTVKEK(13)-LFDGPENVINPLKPR(13)
Taf5(512)-Spt7(889)	165	2.07e-09	Inter	IWSLDGSSLNNPNIALNNNDKDEDPTCK(21)-MLQNGINKQSR(8)
Ubp8(22)-Sgf73(40)	162	6.75889e-30	Inter	SLMSSAKDTPLQYDHMNR(7)-SKDGVLKTCNAAR(7)
Spt3(176)-Spt3(179)	150	4.9733e-23	Inter	EANIVTLKR(8)-LKMADDR(2)
Taf5(70)-Sgf73(448)	149	2.63e-26	Inter	TPQPINHLTNQNLNPKQIQR(16)-IVLEYLNKK(8)
Taf12(371)-Tra1(2815)	130	5.92071e-24	Inter	QTEPAIPISENISTKTPAPVAYR(15)-KLCDEGIQLSLIK(1)
Spt3(72)-Taf10(126)	120	2.49052e-07	Inter	FVSDIAKDAYEYSR(7)-HDKAK(3)
Spt7(409)-Taf5(754)	108	2.60696e-20	Inter	ATTEPSAEPDEPFIGYLGDVTASINQDIKEYGR(29)-HLLSSIQQKK(9)
Ubp8(22)-Sgf73(33)	99	6.36e-19	Inter	VIEEYSLSQGSGPSNDSWKSLMSSAK(19)-SKDGVLKTCNAAR(7)
Spt3(72)-Spt7(1065)	91	1.00237e-08	Inter	GTNVEMLQTTLLENGINRPDDLFSYVESEFGKK(32)-HDKAK(3)
Ada1(237)-Sgf73(448)	83	2.1746e-17	Inter	TPQPINHLTNQNLNPKQIQR(16)-VKSNNLK(2)
Sus1(2)-Sgf73(9)	83	3.60852e-19	Inter	SGDAEIKGIKPK(7)-TMDTAQLK(1)
Ada1(201)-Sgf73(428)	82	2.56e-12	Inter	MITKEAGKR(4)-TTDYKFR(5)
Ada1(345)-Ada1(349)	81	2.46919e-08	Inter	SVSEMAADKR(9)-DAKIK(3)
Taf6(229)-Spt7(760)	76	6.49178e-22	Inter	NGKLNSDSEAFLKNPQR(3)-ELQIYFNKVISTLTAK(8)
Ada1(237)-Spt20(479)	76	2.83278e-12	Inter	LKFIEQWR(2)-VKSNNLK(2)
Taf6(237)-Spt7(760)	76	1.01884e-23	Inter	VISTLTAKSQADEAAQHMK(8)-NGKLNSDSEAFLKNPQR(3)
Spt3(72)-Spt7(1069)	72	2.37994e-10	Inter	KLQDIK(1)-HDKAK(3)
Sgf73(448)-Spt20(479)	72	3.586e-22	Inter	TPQPINHLTNQNLNPKQIQR(16)-LKFIEQWR(2)
Spt20(161)-Sgf73(448)	71	5.67741e-22	Inter	TPQPINHLTNQNLNPKQIQR(16)-LQQQQKQPELTSDGLILTK(6)
Taf10(72)-Spt7(904)	66	2.71223e-20	Inter	DKTLEEILEMMDSTPPIIPDAVIDYYLTK(2)-DLGLTPKMNQNITLIQQIR(7)
Ada2(101)-Gcn5(207)	66	3.69049e-17	Inter	NTSNIKYFLTYADNYAIGYFK(6)-GKEEVKEHYLK(6)
Taf10(126)-Spt7(1069)	61	3.89511e-16	Inter	FVSDIAKDAYEYSR(7)-KLQDIK(1)
Spt20(490)-Spt20(492)	58	2.48953e-15	Inter	KQQALSANINPTPFNAR(1)-INKEKR(5)
Taf9(69)-Taf12(503)	58	1.97254e-28	Inter	YTQGVLKDALVYNDYAGSGNSAGSGLGVEDIR(7)-KWNPSQNYNQK(1)
Taf6(221)-Spt7(760)	57	3.07486e-28	Inter	NGKLNSDSEAFLKNPQR(3)-HVLSKELQIYFNK(5)
Ada1(234)-Tra1(2781)	57	1.16e-13	Inter	VADWNSDRDALEQSVKSVMDVPTPR(16)-IPIVTNPESLKR(11)
Spt7(320)-Taf6(323)	56	7.86949e-17	Inter	IYHSFEYDKETMIKR(14)-KLGGSPK(1)
Spt7(1065)-Spt7(1069)	54	2.20463e-14	Inter	GTNVEMLQTTLLENGINRPDDLFSYVESEFGKK(32)-KLQDIK(1)
Spt3(301)-Taf12(417)	53	4.60999e-11	Inter	LFDGPENVINPLKPR(13)-VMSKR(4)
Sgf73(288)-Sgf73(291)	52	3.24145e-15	Inter	AKQQELQK(2)-IGAAAEKR(7)
Taf5(70)-Spt20(161)	52	3.96305e-14	Inter	LQQQQKQPELTSDGLILTK(6)-IVLEYLNKK(8)
Ada1(173)-Taf5(694)	50	1.44657e-25	Inter	GHGKNAIYSLSYSK(4)-INKHNSQIEVYK(3)
Ada1(234)-Spt20(479)	49	4.43981e-24	Inter	IPIVTNPESLKR(11)-LKFIEQWR(2)
Ada1(237)-Tra1(2751)	49	4.63602e-12	Inter	LQHWDVLTELAKHEGFTDLLLECGWR(12)-VKSNNLK(2)
Taf9(69)-Spt3(333)	49	2.41985e-07	Inter	YTQGVLKDALVYNDYAGSGNSAGSGLGVEDIR(7)-LSSKPIIM(4)
Taf12(466)-Taf12(469)	47	1.23e-09	Inter	KSDNLEAR(1)-LAKHR(3)
Sgf73(448)-Spt20(492)	45	1.19053e-23	Inter	TPQPINHLTNQNLNPKQIQR(16)-KQQALSANINPTPFNAR(1)
Sgf11(2)-Sus1(2)	44	6.97092e-13	Inter	TEETITIDSISNGILNNLLTTLIQDIVAR(1)-TMDTAQLK(1)
Ubp8(2)-Sgf11(39)	43	4.95456e-16	Inter	SICPHIQQVFQNEK(1)-ETTQQQLLKTR(9)
Spt20(562)-Spt20(566)	36	1.13e-13	Inter	SGNNATSNNNNNNNNLDKPK(18)-VKRPR(2)
Ubp8(353)-Chd1(1390)	36	5.50687e-05	Inter	QLGIHKLPSVLVLQLK(6)-TSLKR(4)
Spt3(49)-Taf12(503)	35	2.64858e-14	Inter	GQVIEILLQSNKTAHLR(12)-KWNPSQNYNQK(1)
Ada2(97)-Spt7(128)	35	7.26e-06	Inter	SDDVSSQTIKDNNNTNTNTSISNENHVENEIEDKGDNAIANEDNFVNNDESDNVEEDLFK(34)-GKEEVK(2)
Ada3(51)-Sgf29(82)	33	1.78279e-17	Inter	EEKSEENTEDAEEGEGTR(3)-DIGMLNGKSVR(8)
Ada3(164)-Chd1(709)	33	2.72e-07	Inter	QAADNMAKEEINEDK(8)-KDGHR(1)
Spt7(409)-Ada3(663)	32	4.81372e-15	Inter	IGPLFDKPEIMK(7)-HLLSSIQQKK(9)
Taf12(503)-Spt7(1248)	32	1.02018e-12	Inter	KWNPSQNYNQK(1)-LPPTGKISTTYK(6)
Ada2(239)-Ada2(242)	32	2.47847e-16	Inter	LQAIDKKR(7)-SKEAK(2)
Taf9(106)-Tra1(3192)	31	1.41e-06	Inter	QTMAVMGDKPDTNDR(9)-TQYQFKPTAPK(6)
Ada1(234)-Tra1(1688)	30	3.37e-07	Inter	IPIVTNPESLKR(11)-KGNMILK(1)
Taf12(403)-Tra1(2589)	30	1.83413e-17	Inter	SNRPTITGGSAMNASALNTPATTKLPPYEMDTQR(24)-SIITLLSKPYHTR(8)
Ada3(318)-Taf5(754)	29	3.68547e-07	Inter	ATTEPSAEPDEPFIGYLGDVTASINQDIKEYGR(29)-FLKMK(3)
Ada1(234)-Sgf73(448)	29	1.42e-11	Inter	TPQPINHLTNQNLNPKQIQR(16)-IPIVTNPESLKR(11)
Spt3(179)-Ada1(345)	28	8.78e-15	Inter	SVSEMAADKR(9)-LKMADDR(2)
Taf5(776)-Spt7(869)	27	3.02734e-07	Inter	FLQEYDISNAIPDIVYEGVNTKTLDKMEDASVDR(22)-KTPVFK(1)
Tra1(1059)-Chd1(1397)	27	9.58115e-06	Inter	IGIEKNFDLEPTVNKR(5)-RGGKSLDR(4)
Taf10(175)-Taf12(526)	26	1.80725e-19	Inter	QLLQGQQQPGVQQISQQQHQQNEKTTASK(24)-LQSITSDKVAAAKNNGNNVASLNTK(13)
Taf12(331)-Tra1(2878)	25	1.84e-14	Inter	GNVNTSQTEQSKAK(12)-AQEIKR(5)
Sgf73(196)-Sgf73(199)	23	1.212e-34	Inter	STSMESANTPNMDTKR(15)-SKTGTPQTFSSSIK(2)
Ada2(238)-Ada2(242)	22	1.06e-10	Inter	KLQAIDKK(7)-RSKEAK(3)
Spt3(133)-Spt3(136)	22	2.60724e-17	Inter	AGGGEKDEKDGGNMMKVK(16)-KSQIK(1)
Ada2(407)-Ada3(423)	22	4.64927e-26	Inter	LLSAVLKDDNDKSELQSSKIIR(19)-TGGNLSKSACR(7)
Spt20(161)-Sgf73(401)	21	7.38486e-22	Inter	EMFASSFSVKPGYTSPGYGAIHSR(10)-LQQQQKQPELTSDGLILTK(6)
Spt3(190)-Tra1(2370)	19	4.05e-10	Inter	NMTKEEYVHWSDCR(4)-SWIFNTEIFPTVKEK(13)
Spt20(355)-Taf5(512)	18	2.65e-19	Inter	IWSLDGSSLNNPNIALNNNDKDEDPTCK(21)-KSFIHEHR(1)
Spt3(1)-Tra1(2370)	18	1.77997e-15	Inter	SWIFNTEIFPTVKEK(13)-MMDK(1)
Ada1(237)-Tra1(2781)	17	1.9003e-11	Inter	VADWNSDRDALEQSVKSVMDVPTPR(16)-VKSNNLK(2)
Taf10(175)-Taf12(521)	16	1.05e-11	Inter	QLLQGQQQPGVQQISQQQHQQNEKTTASK(24)-LQSITSDKVAAAK(8)
Taf5(694)-Ada3(697)	15	1.34374e-19	Inter	IPNESVFKDMDQEEDEDEADVFAQNTNKDVELN(28)-GHGKNAIYSLSYSK(4)
Spt20(543)-Tra1(2808)	13	6.78439e-06	Inter	KGDQEVR(1)-NANKR(4)
Spt20(128)-Ada1(460)	13	3.65223e-07	Inter	SNIDDLPDFLNEKPTFTPLDER(13)-LYNFVEDADSILKK(13)
Ada3(258)-Ada3(260)	12	2.86345e-13	Inter	AAAALGLFNEEGLESTGEDFLKK(22)-KYNVASYPTNDLK(1)
Ada1(201)-Ada3(697)	12	1.24e-13	Inter	DMDQEEDEDEADVFAQNTNKDVELN(20)-MITKEAGKR(4)
Tra1(448)-Chd1(1152)	12	8.48e-05	Inter	NLINSNYKDDPLK(8)-ILKLGK(3)
Spt7(410)-Taf5(775)	11	1.25341e-17	Inter	TVIPTSDLVASFYTKK(15)-KSQLGISDYELK(1)
Ada3(567)-Ada3(571)	11	1.13587e-06	Inter	QVTKK(4)-NQKR(3)
Spt20(479)-Tra1(2751)	10	4.98e-12	Inter	LQHWDVLTELAKHEGFTDLLLECGWR(12)-LKFIEQWR(2)
Spt3(4)-Taf5(397)	9	3.8e-06	Inter	MDKHKYR(3)-IAKDEEKK(7)
Taf5(70)-Spt20(91)	9	2.53528e-12	Inter	KQQALQNYEAQFYQMLMTLNK(1)-IVLEYLNKK(8)
Spt20(570)-Spt20(574)/Spt3(89)-Spt20(574)	9	0.000794041	Inter	KSESGTPAPK(1)-KNAK(1)
Ada3(416)-Chd1(1111)	8	0.00459642	Inter	DDNDKSELQSSK(5)-LSLKKR(4)
Spt3(179)-Ada1(349)	8	1.19019e-05	Inter	LKMADDRTR(2)-DAKIK(3)
Spt3(333)-Taf12(503)	8	3.99783e-05	Inter	KWNPSQNYNQK(1)-LSSKPIIM(4)
Spt3(2)-Taf5(397)	8	1.92348e-10	Inter	MDKHKYR(1)-IAKDEEKK(7)
Ada3(567)-Taf5(754)	7	1.2559e-05	Inter	ATTEPSAEPDEPFIGYLGDVTASINQDIKEYGR(29)-QVTKK(4)
Ada1(234)-Taf12(469)	7	5.8343e-17	Inter	IPIVTNPESLKR(11)-KSDNLEAR(1)
Ada1(234)-Sgf73(320)	7	5.92e-05	Inter	IPIVTNPESLKR(11)-SKQR(2)
Taf10(126)-Spt7(1065)	7	3.63651e-12	Inter	GTNVEMLQTTLLENGINRPDDLFSYVESEFGKK(32)-FVSDIAKDAYEYSR(7)
Ada3(598)-Spt7(1158)	7	1.21e-08	Inter	QLAWQEYSSILEDLDKQIDQAYVK(16)-VQAKK(4)
Spt7(566)-Chd1(972)	7	3.5e-05	Inter	EIEDMEKDKDYELDEEEEVAGSGR(7)-RDNALKK(6)
Spt3(253)-Ada1(349)	7	2.0118e-06	Inter	DAKIK(3)-IKQR(2)
Taf12(371)-Tra1(413)	7	0.00036474	Inter	QTEPAIPISENISTKTPAPVAYR(15)-SELQLSEIEKTIK(10)
Spt7(320)-Chd1(1320)	6	7.61e-05	Inter	IYHSFEYDKETMIKR(14)-MKALPK(2)
Spt20(589)-Spt20(591)	6	3.38e-05	Inter	KQSASSTPSSTTMS(1)-MTKK(3)
Ada1(201)-Gcn5(277)	6	8.07e-05	Inter	MITKEAGK(4)-RKIR(2)
Spt20(566)-Spt20(570)/Spt3(89)-Spt20(566)	6	1.27506e-08	Inter	VKRPR(2)-KNAK(1)
Sgf73(55)-Ubp8(353)	6	1.43014e-05	Inter	QLGIHKLPSVLVLQLK(6)-ESLKK(4)
Taf12(371)-Tra1(2781)	6	1.53343e-11	Inter	VADWNSDRDALEQSVKSVMDVPTPR(16)-QTEPAIPISENISTKTPAPVAYR(15)
Taf5(384)-Taf5(386)	5	1.09792e-06	Inter	FKDNTGDDDKDK(10)-DKIK(2)
Spt7(293)-Ada3(530)	5	3.34e-06	Inter	YVGIYMNLPKDENNPNSDDPDWVTGR(10)-LKTNNVEEIMGNWNK(2)
Chd1(1152)-Tra1(3026)	5	0.00029	Inter	AEFFTLKGMFLSKLR(7)-NLINSNYKDDPLK(8)
Sus1(30)-Ubp8(39)	5	1.40907e-13	Inter	SQIQQYLVESGNYELISNELKAR(21)-EKFLNTMK(2)
Ada3(320)-Taf5(754)	5	6e-21	Inter	ATTEPSAEPDEPFIGYLGDVTASINQDIKEYGR(29)-MKYIIPDSLQFDK(2)
Ada3(19)-Sgf29(32)	5	1.79333e-15	Inter	KLNFLNMSK(1)-KEGGDNTPSK(1)
Ada3(416)-Chd1(1112)	4	0.00053	Inter	DDNDKSELQSSK(5)-LSLKKR(5)
Spt7(8)-Taf5(70)	4	5.18e-05	Inter	IVLEYLNKK(8)-IPIKNYQR(4)
Ada1(357)-Chd1(709)	4	4.44e-06	Inter	QLDDDKNEDECADEAK(6)-LKKDGHR(3)
Ada3(423)-Chd1(1112)	4	0.000211	Inter	DDNDKSELQSSKIIR(12)-LSLKKR(5)
Ada3(697)-Tra1(3432)	4	1.92e-05	Inter	IPNESVFKDMDQEEDEDEADVFAQNTNKDVELN(28)-SLSKNVETR(4)
Spt3(85)-Taf5(116)	4	0.000224	Inter	TGKFPEQSSIPPNPGKTAK(16)-LRTYLSWKDLR(8)
Taf12(182)-Chd1(600)	4	0.000144	Inter	LEQEINKQTDEGPK(7)-KDVEK(1)
Spt3(6)-Taf5(397)	4	9.19e-07	Inter	MDKHKYR(5)-IAKDEEKK(7)
Ada3(100)-Taf5(386)	4	3.82e-05	Inter	NEKQANDEKQETSNADGQHESSTATEETNIIDK(3)-DKIKDK(2)
Spt3(135)-Ada3(164)	4	1.51e-05	Inter	QAADNMAKEEINEDK(8)-DGGNMMKVKK(9)
Spt7(451)-Ada3(649)	4	8.95315e-06	Inter	IGQEELYEACEKVVLELR(12)-SLLDKR(5)
Spt3(253)-Spt7(981)	4	0.000725151	Inter	ELIWKFMHK(5)-IKQR(2)
Spt3(1)-Tra1(2287)	4	1.00988e-05	Inter	LCKDHLSISQPK(3)-MMDK(1)
Spt3(265)-Ada1(345)	3	1.26827e-05	Inter	DKSQQSSQDNTNFEFASSTLHR(2)-SVSEMAADKR(9)
Chd1(122)-Ada3(416)	3	7.32e-05	Inter	LLSAVLKDDNDKSELQSSK(12)-QSTVKIPTRFSNR(5)
Spt7(433)-Ada3(606)	3	1.58e-08	Inter	QLAWQEYSSILEDLDKQIDQAYVKR(24)-SKWTSDER(2)
Ada3(59)-Sgf29(82)	3	7.53e-05	Inter	SNLSLMLNQSREEKSEENTEDAEEGEGTR(14)-SIPNKK(5)
Taf12(331)-Tra1(3161)	3	1.02765e-09	Inter	IAKSYPQALHFQLR(3)-GNVNTSQTEQSKAK(12)
Ada3(97)-Taf10(175)	3	1.68e-05	Inter	QLLQGQQQPGVQQISQQQHQQNEKTTASK(24)-DSKNEKQANDEK(3)
Ada3(156)-Sgf73(199)	3	7.36e-05	Inter	GVQSPPKPPPSNEISGTIENDVESIKQAADNMAK(26)-SKTGTPQTFSSSIK(2)
Spt20(479)-Taf6(486)	3	1.16712e-05	Inter	LKFIEQWR(2)-EKLLER(2)
Ada3(18)-Tra1(3268)	3	6.75e-05	Inter	LPKKEGGDNTPSK(3)-LPFPRKNPK(6)
Taf5(116)-Spt8(244)	3	1.58e-05	Inter	TGKFPEQSSIPPNPGKTAK(16)-KSEMKLSANK(1)
Spt20(488)-Tra1(2751)	3	0.00034	Inter	LQHWDVLTELAKHEGFTDLLLECGWR(12)-INKEK(3)
Ada1(237)-Spt20(539)	3	1.32e-08	Inter	QQQALEQQQNGGAMKNANKR(15)-VKSNNLK(2)
Sgf73(428)-Chd1(461)	3	2.99925e-09	Inter	TTDYKFR(5)-QKSR(2)
Spt8(329)-Spt7(1284)	3	8.13981e-05	Inter	ADPTTTVNAKVGAENDGDSSLFLR(10)-FLSGSWDKR(8)
Gcn5(153)-Ada3(258)	3	2.43672e-13	Inter	AAAALGLFNEEGLESTGEDFLKK(22)-KPLTVVGGITYRPFDKR(1)
Sgf29(32)-Spt8(346)	3	0.000184912	Inter	LLEWDLQTGDIVNEFKK(16)-KLNFLNMSK(1)
Ada3(416)-Spt7(1068)	3	0.000449909	Inter	LLSAVLKDDNDKSELQSSK(12)-KTKK(3)
Sgf73(448)-Spt20(488)	3	1.49316e-05	Inter	TPQPINHLTNQNLNPKQIQR(16)-INKEK(3)
Intra Molecular				#N/A
Spt20(488)-Spt20(492)	253	7.88762e-12	Inter	KQQALSANINPTPFNAR(1)-INKEKR(3)
Ada1(234)-Ada1(237)	278	4.59884e-22	Intra	IPIVTNPESLKR(11)-VKSNNLK(2)
Taf5(103)-Taf5(119)	559	8.85065e-23	Intra	TGKFPEQSSIPPNPGK(3)-TAKPISNPTNLSSKR(3)
Spt7(559)-Spt7(568)	291	2.39167e-20	Intra	DKDYELDEEEEVAGSGR(2)-NRADLEKEIEDMEK(7)
Taf12(44)-Taf12(71)	286	2.04142e-24	Intra	GKELMFQAAKIK(10)-QLQEMAAKFR(8)
Gcn5(415)-Gcn5(422)	284	1.3849e-19	Intra	MYNGENTSYYKYANR(11)-LEKFFNNK(3)
Tra1(1613)-Tra1(1657)	238	8.62639e-17	Intra	ELAEDFEKELDNFYDFYISNIPKNQVR(23)-KNMTLR(1)
Tra1(3175)-Tra1(3192)	236	4.73544e-27	Intra	QTMAVMGDKPDTNDR(9)-TTKEDFAVIQR(3)
Spt8(244)-Spt8(253)	234	2.47106e-13	Intra	LSANKTDYEPK(5)-KSEMK(1)
Spt8(329)-Spt8(346)	224	2.04126e-17	Intra	LLEWDLQTGDIVNEFKK(16)-FLSGSWDKR(8)
Tra1(2781)-Tra1(2808)	196	5.45426e-30	Intra	VADWNSDRDALEQSVKSVMDVPTPR(16)-KGDQEVR(1)
Tra1(2795)-Tra1(2808)	181	8.51515e-24	Intra	RQMFKTFLALQNFAESR(5)-KGDQEVR(1)
Taf5(209)-Taf5(290)	178	3.80828e-14	Intra	FSPDFKDFHGSEINR(6)-EKLADGIK(2)
Taf5(432)-Taf5(439)	167	2.54658e-13	Intra	TALDLKLEIQK(6)-VKESR(2)
Sgf73(428)-Sgf73(448)	160	2.02951e-14	Intra	TPQPINHLTNQNLNPKQIQR(16)-TTDYKFR(5)
Tra1(2956)-Tra1(3432)	149	8.60869e-19	Intra	KHNMPDVCISQLAR(1)-SLSKNVETR(4)
Gcn5(283)-Gcn5(295)	145	1.20235e-09	Intra	PGLEQFKDLNNIKPIDPMTIPGLK(7)-TISKSHIVR(4)
Gcn5(111)-Gcn5(153)	145	2.58015e-19	Intra	VVNNDNTKENMMVLTGLK(8)-KPLTVVGGITYRPFDKR(1)
Spt7(568)-Spt7(689)	144	2.09872e-05	Intra	DKDYELDEEEEVAGSGR(2)-DTEDGLQDKTAENK(9)
Sgf29(104)-Sgf29(109)	142	1.50353e-18	Intra	MALSQGKK(7)-AVGKVGR(4)
Sgf29(151)-Sgf29(177)	142	7.94576e-12	Intra	RGSADGEWIQCEVLKVVADGTR(15)-VYKCNR(3)
Tra1(1169)-Tra1(1174)	138	2.92e-10	Intra	IYEKSCLIYGEELALSHSFIPELAK(4)-EVGVLAYKR(8)
Spt20(161)-Spt20(272)	135	9.27912e-09	Intra	LQQQQKQPELTSDGLILTK(6)-KASFK(1)
Sgf29(220)-Sgf29(237)	132	9.67723e-27	Intra	YPETTTFYPAIVIGTKR(16)-FDGEEEVDKETEVTR(9)
Tra1(1051)-Tra1(1059)	125	1.00642e-20	Intra	IGIEKNFDLEPTVNKR(5)-TAVNSIKLER(7)
Spt7(451)-Spt7(538)	122	5.27258e-14	Intra	IGQEELYEACEKVVLELR(12)-KSLQLIR(1)
Tra1(1059)-Tra1(3324)	114	1.00839e-09	Intra	IGIEKNFDLEPTVNKR(5)-LENKLDR(4)
Ada3(411)-Ada3(423)	113	1.52e-09	Intra	LLSAVLKDDNDK(7)-SELQSSKIIR(7)
Ada3(563)-Ada3(571)	109	1.90387e-07	Intra	ELQGTLKQVTK(7)-KNQKR(4)
Taf5(103)-Taf5(130)	107	1.14314e-17	Intra	TGKFPEQSSIPPNPGK(3)-TAKPISNPTNLSSKR(14)
Sgf29(134)-Sgf29(181)	105	4.83522e-30	Intra	SYWTSEYNPNAPILVGSEVAYKPR(22)-KELLLIPPGFPTK(1)
Gcn5(422)-Gcn5(429)	105	1.19696e-11	Intra	YANRLEKFFNNK(7)-VKEIPEYSHLID(2)
Spt20(271)-Spt20(276)	100	2.10488e-16	Intra	IQQPSEPNSGVANTGANTANKK(21)-ASFKRPR(4)
Tra1(3175)-Tra1(3216)	97	1.92808e-16	Intra	QPWEYLQELNNILKTAYPLLALSLESLVAQINDR(14)-TTKEDFAVIQR(3)
Ada3(19)-Ada3(35)	85	7.85605e-18	Intra	LLSSMLKTLDLTFER(7)-KEGGDNTPSK(1)
Sus1(41)-Sus1(68)	84	9.50181e-20	Intra	SEMNINESTNFTQILSTVEPKALEMVSDSTR(21)-LLQEGWVDKVKDLTK(9)
Taf6(237)-Taf6(329)	82	6.3353e-21	Intra	KLGGSPKDDSPQEIHEFLER(7)-VISTLTAKSQADEAAQHMK(8)
Taf5(93)-Taf5(130)	82	3.19751e-22	Intra	TAKPISNPTNLSSKR(14)-TLTPQNKQSPANTK(7)
Tra1(1169)-Tra1(1224)	77	6.4452e-21	Intra	VLIDNVKSSSVFLK(7)-EVGVLAYKR(8)
Tra1(2808)-Tra1(2815)	76	1.61966e-18	Intra	KLCDEGIQLSLIK(1)-KGDQEVR(1)
Ada3(360)-Ada3(366)	76	4.67873e-30	Intra	LGPLYTDVWFKDENDKNSAYK(16)-KPSPYSNDASTILPK(1)
Ada1(173)-Ada1(201)	74	6.18068e-16	Intra	INKHNSQIEVYKK(3)-MITKEAGKR(4)
Spt7(472)-Spt7(483)/Spt7(483)-Rtg2(508)	72	1.82092e-11	Intra	EAPNYHQIIKK(10)-VSKR(3)
Ada3(315)-Ada3(331)	70	6.1757e-11	Intra	YIIPDSLQFDKTYDPEVNPFIIPK(11)-DLSDDNLKFLK(8)
Gcn5(328)-Gcn5(385)	69	4.71055e-19	Intra	EAGWTPEMDALAQRPKR(16)-LESNKYQK(5)
Tra1(2795)-Tra1(2815)	67	7.21124e-26	Intra	QMFKTFLALQNFAESR(4)-KLCDEGIQLSLIK(1)
Tra1(1169)-Tra1(1217)	66	5.9464e-16	Intra	GGVLGIKVLIDNVK(7)-EVGVLAYKR(8)
Spt7(1204)-Spt7(1236)	65	8.70685e-12	Intra	AYIAKQSK(5)-KTATK(1)
Ada2(238)-Ada2(245)	63	8.38105e-28	Intra	SKEAKELYNR(5)-LQAIDKKR(6)
Taf6(475)-Taf6(484)	59	2.07e-12	Intra	VTDEDKEKLLER(6)-DLPDLYEGKGEK(9)
Sus1(30)-Sus1(43)	55	3.1222e-20	Intra	SQIQQYLVESGNYELISNELKAR(21)-LLQEGWVDKVKDLTK(11)
Sgf29(134)-Sgf29(220)	53	4.93198e-21	Intra	SYWTSEYNPNAPILVGSEVAYKPR(22)-YPETTTFYPAIVIGTKR(16)
Tra1(2781)-Tra1(2815)	50	1.92487e-25	Intra	VADWNSDRDALEQSVKSVMDVPTPR(16)-KLCDEGIQLSLIK(1)
Ada2(242)-Ada2(313)	48	2.06196e-06	Intra	ISSFEKFGASTAASLSEGNSR(6)-SKEAK(2)
Tra1(2370)-Tra1(2378)	47	7.17699e-19	Intra	SWIFNTEIFPTVKEK(13)-AAILTKMLAFEIR(6)
Tra1(1688)-Tra1(2751)	45	4.92382e-05	Intra	LQHWDVLTELAKHEGFTDLLLECGWR(12)-KGNMILK(1)
Spt20(161)-Spt20(479)	45	4.33645e-14	Intra	LQQQQKQPELTSDGLILTK(6)-LKFIEQWR(2)
Tra1(2781)-Tra1(2795)	45	4.9098e-21	Intra	VADWNSDRDALEQSVKSVMDVPTPR(16)-QMFKTFLALQNFAESR(4)
Spt20(230)-Spt20(272)	43	1.4317e-08	Intra	ENKPNLNSSSSPSNNNSTQDNSK(3)-KASFK(1)
Spt7(921)-Spt7(1074)	43	1.23771e-17	Intra	HICHKISLIR(5)-KLQDIKQK(6)
Gcn5(126)-Gcn5(133)	42	1.99387e-12	Intra	NIFQKQLPK(5)-MPKEYIAR(3)
Tra1(512)-Tra1(520)	39	4.58208e-20	Intra	KVLEPSDDDHLMPQPK(1)-NSIQDNDKESEEFMR(8)
Taf5(93)-Taf5(439)	39	1.08855e-08	Intra	TLTPQNKQSPANTK(7)-VKESR(2)
Taf5(241)-Taf5(432)	39	2.04265e-20	Intra	LFSVNSIDHIKENEVASAFQSHKYR(23)-TALDLKLEIQK(6)
Ada2(245)-Ada2(252)	38	5.13893e-15	Intra	SKEAKELYNR(5)-IKPFAR(2)
Spt7(1204)-Spt7(1235)	38	4.95e-18	Intra	SSANDKTSMTSTEDNSFALLEEDQFVSKK(28)-AYIAKQSK(5)
Tra1(2956)-Tra1(3428)	37	1.81807e-13	Intra	KHNMPDVCISQLAR(1)-LFNKSLSK(4)
Spt3(179)-Spt3(190)	37	7.99552e-16	Intra	NMTKEEYVHWSDCR(4)-LKMADDR(2)
Sgf29(134)-Sgf29(200)	37	1.471e-09	Intra	SYWTSEYNPNAPILVGSEVAYKPR(22)-NYPPGTKVLAR(7)
Spt7(1193)-Spt7(1204)	36	9.32362e-11	Intra	GMLDAGSFWNTLLPLLQKDYER(18)-AYIAKQSK(5)
Spt7(1236)-Spt7(1254)	36	1.44746e-12	Intra	ISTTYKK(6)-KTATK(1)
Tra1(1059)-Tra1(3312)	35	8.42169e-19	Intra	FNADFIDNKPDYETYIKR(17)-IGIEKNFDLEPTVNKR(5)
Spt7(1069)-Spt7(1076)	35	1.13327e-11	Intra	QKLESFLR(2)-KLQDIK(1)
Spt3(85)-Spt3(92)	33	3.03154e-11	Intra	NAKDQDASAGVASGTGNPGAGGEDDLKK(3)-TYLSWKDLR(6)
Taf5(93)-Taf5(103)	33	1.4457e-16	Intra	TGKFPEQSSIPPNPGK(3)-TLTPQNKQSPANTK(7)
Ada3(214)-Ada3(225)	33	2.2e-12	Intra	QKIDVDKMENDPTVK(7)-NPKSEFVVSQTLPR(3)
Spt7(293)-Spt7(537)	31	2.40527e-20	Intra	LKTNNVEEIMGNWNK(2)-GHAIAMQKK(8)
Spt20(161)-Spt20(490)	31	3.0151e-12	Intra	LQQQQKQPELTSDGLILTK(6)-INKEKR(5)
Tra1(3362)-Tra1(3432)	30	3.50361e-10	Intra	FEDIEIPGQYLLNKDNNVHFIK(14)-SLSKNVETR(4)
Spt20(161)-Spt20(492)	30	1.64983e-27	Intra	LQQQQKQPELTSDGLILTK(6)-KQQALSANINPTPFNAR(1)
Spt8(188)-Spt8(201)	29	9.38299e-19	Intra	GLKYLFLGGSDGYIR(3)-KYDLLNTLEGK(1)
Sgf73(231)-Sgf73(265)	29	6.65717e-18	Intra	HLIDFNKQCGVELPEGGYCAR(7)-SKPYDVLLADYHR(2)
Ada1(173)-Ada1(183)	29	9.32954e-30	Intra	INKHNSQIEVYK(3)-KIVMSLPLNDR(1)
Spt7(1240)-Spt7(1254)	28	8.16613e-25	Intra	ISTTYKK(6)-TATKAR(4)
Spt7(469)-Spt7(483)	28	3.42816e-22	Intra	NYTEHSTPFLNKVSK(12)-EAPNYHQIIKK(10)
Taf6(478)-Taf6(486)	26	1.78268e-14	Intra	DLPDLYEGKGEKVTDEDK(12)-EKLLER(2)
Tra1(413)-Tra1(2781)	26	0.00131876	Intra	VADWNSDRDALEQSVKSVMDVPTPR(16)-SELQLSEIEKTIK(10)
Spt20(161)-Spt20(271)	25	3.02e-12	Intra	IQQPSEPNSGVANTGANTANKK(21)-LQQQQKQPELTSDGLILTK(6)
Taf5(374)-Taf5(386)	24	1.08e-10	Intra	AMNNEKFKDNTGDDDK(6)-DKIKDK(2)
Sus1(30)-Sus1(41)	24	1.42804e-15	Intra	SQIQQYLVESGNYELISNELKAR(21)-LLQEGWVDKVKDLTK(9)
Spt7(743)-Spt7(751)	23	6.77335e-17	Intra	AEICLKR(6)-TVTAKVR(5)
Taf5(426)-Taf5(437)	23	2.69737e-07	Intra	DILPLPPKTALDLK(8)-LEIQKVK(5)
Spt3(136)-Spt3(179)	22	1.45659e-09	Intra	LKMADDR(2)-KSQIK(1)
Ada1(460)-Ada1(482)	22	6.27793e-11	Intra	SNIDDLPDFLNEKPTFTPLDER(13)-NVGTRHELNWLIKGILTED(13)
Sgf73(297)-Sgf73(304)	22	4.42e-09	Intra	AKQQELQKLQK(8)-QIQKEQK(4)
Tra1(2569)-Tra1(2576)	21	4.96433e-14	Intra	AWVTLFPQVYKSIPK(11)-NEKYGFVR(3)
Sgf73(320)-Sgf73(428)	21	1.42301e-09	Intra	TTDYKFR(5)-SKQR(2)
Taf5(374)-Taf5(384)	20	4.54184e-10	Intra	DNTGDDDKDKIKDK(8)-AMNNEKFK(6)
Spt7(483)-Spt7(493)	19	1.43137e-24	Intra	EAPNYHQIIKK(10)-SMDLNTVLKK(9)
Tra1(496)-Tra1(504)	19	5.96395e-11	Intra	LKNSIQDNDKESEEFMR(2)-YETHKK(5)
Ubp8(175)-Ubp8(181)	18	1.77285e-26	Intra	HSMSQIHSNNCKVR(12)-SPDKCFSCALDK(4)
Spt3(126)-Spt3(135)	17	2.83e-10	Intra	AGGGEKDEKDGGNMMK(9)-VKKSQIK(2)
Tra1(520)-Tra1(2215)	16	2.91405e-14	Intra	KVLEPSDDDHLMPQPK(1)-VLQVIMKAIK(7)
Spt7(433)-Spt7(496)	16	3.22175e-13	Intra	LKSFQYDSK(2)-SKWTSDER(2)
Spt3(85)-Spt3(179)	16	2.34536e-19	Intra	TYLSWKDLR(6)-LKMADDR(2)
Spt7(293)-Spt7(538)	16	7.60286e-17	Intra	LKTNNVEEIMGNWNK(2)-KSLQLIR(1)
Tra1(2956)-Tra1(3096)	16	4.59455e-06	Intra	KHNMPDVCISQLAR(1)-NSKIR(3)
Sgf29(82)-Sgf29(109)	16	0.00013494	Intra	EEKSEENTEDAEEGEGTR(3)-AVGKVGR(4)
Spt3(116)-Spt3(123)	15	1.85e-16	Intra	DQDASAGVASGTGNPGAGGEDDLKK(24)-AGGGEKDEKDGGNMMK(6)
Ada3(355)-Ada3(366)	15	1.45e-18	Intra	LGPLYTDVWFKDENDKNSAYK(11)-KPSPYSNDASTILPK(1)
Sgf73(320)-Sgf73(328)	15	5.5272e-06	Intra	NVNGGKSAK(6)-SKQR(2)
Spt7(8)-Spt7(16)	14	1.00932e-14	Intra	IPIKNYQR(4)-TNAKALLK(4)
Taf5(93)-Taf5(724)	13	1.18211e-06	Intra	TLTPQNKQSPANTK(7)-VWDLKK(5)
Spt20(566)-Spt20(574)	13	0.000118935	Intra	KSESGTPAPK(1)-VKRPR(2)
Spt3(326)-Spt3(333)	12	2.89319e-09	Intra	ALTNFKGGR(6)-LSSKPIIM(4)
Tra1(1059)-Tra1(3304)	12	3.88e-08	Intra	FNADFIDNKPDYETYIKR(9)-IGIEKNFDLEPTVNKR(5)
Taf5(330)-Taf5(339)	12	2.72102e-08	Intra	LGPFPKDEEFVKEIETELK(12)-IKDDQEK(2)
Tra1(520)-Tra1(2218)	11	1.28904e-23	Intra	AIKAQGVSVIIEEESPGK(3)-KVLEPSDDDHLMPQPK(1)
Ada3(530)-Ada3(563)	11	3.69522e-07	Intra	YVGIYMNLPKDENNPNSDDPDWVTGR(10)-EDDEISAELRELQGTLKQVTK(17)
Gcn5(42)-Gcn5(51)	11	3.04e-08	Intra	VKLENNVEEIQPEQAETNKQEGTDK(19)-ENKGKFEK(3)
Spt3(265)-Spt3(301)	10	4.85461e-14	Intra	DKSQQSSQDNTNFEFASSTLHR(2)-LFDGPENVINPLKPR(13)
Spt3(49)-Spt3(333)	10	2.94104e-07	Intra	GQVIEILLQSNKTAHLR(12)-LSSKPIIM(4)
Spt3(72)-Spt3(179)	10	7.38265e-06	Intra	LKMADDR(2)-HDKAK(3)
Ada3(355)-Ada3(365)	10	7.47345e-09	Intra	NSAYKKPSPYSNDASTILPK(5)-LGPLYTDVWFKDENDK(11)
Spt20(564)-Spt20(570)/Spt3(89)-Spt20(564)	10	8.85e-06	Intra	SGNNATSNNNNNNNNLDKPKVK(20)-KNAK(1)
Gcn5(42)-Gcn5(99)	10	0.000115908	Intra	VKLENNVEEIQPEQAETNKQEGTDK(19)-PSVVEENEGKIEFR(10)
Sus1(41)-Sus1(47)	9	3.74e-06	Intra	DLTKSEMNINESTNFTQILSTVEPK(4)-LLQEGWVDKVK(9)
Taf5(344)-Taf5(368)	9	1.82721e-16	Intra	IKDDQEKQLNQQTAGDNYSGANNR(7)-TLLQEYKAMNNEK(7)
Taf12(44)-Taf12(131)	9	4.134e-14	Intra	NNSNKFSNMIK(5)-QLQEMAAKFR(8)
Spt20(562)-Spt20(570)/Spt3(89)-Spt20(562)	9	4.40464e-12	Intra	SGNNATSNNNNNNNNLDKPK(18)-KNAK(1)
Tra1(1169)-Tra1(1830)	9	1.18e-07	Intra	SYLVEDKKPK(8)-EVGVLAYKR(8)
Sgf73(307)-Sgf73(314)	9	6.73e-12	Intra	HTQQQKQGQR(6)-QIQKEQKK(7)
Ada3(315)-Ada3(320)	9	5.09054e-10	Intra	MKYIIPDSLQFDK(2)-DLSDDNLKFLK(8)
Taf12(189)-Taf12(196)	9	2.53712e-20	Intra	QNIDRLEQEINKQTDEGPKQQLQEK(19)-KIELLNDWK(1)
Sgf73(250)-Sgf73(291)	8	7.06e-11	Intra	SLTCKSHSMGAK(5)-AKQQELQK(2)
Ada1(345)-Ada1(351)	8	6.54906e-09	Intra	IKQLDDDKNEDECADEAK(2)-SVSEMAADKR(9)
Sgf29(109)-Sgf29(134)	8	5.31051e-10	Intra	SYWTSEYNPNAPILVGSEVAYKPR(22)-AVGKVGR(4)
Spt20(230)-Spt20(271)	8	1.40269e-05	Intra	ENKPNLNSSSSPSNNNSTQDNSK(3)-IQQPSEPNSGVANTGANTANKK(21)
Taf12(182)-Taf12(195)	8	3.21e-09	Intra	QNIDRLEQEINKQTDEGPK(12)-QQLQEKKIELLNDWK(6)
Spt3(208)-Spt3(225)	8	0.00572041	Intra	DWSGISQLTEGKPHDDVIDILGFLTFEIVCSLTETALK(12)-FRKNK(3)
Sgf73(281)-Sgf73(291)	7	2.21e-09	Intra	EHQTKIGAAAEKR(5)-RAKQQELQK(3)
Gcn5(72)-Gcn5(87)	7	6.05544e-12	Intra	FEFDGVEYTFKERPSVVEENEGK(11)-IGGSEVVTDVEKGIVK(12)
Ada3(606)-Ada3(649)	7	7.1713e-07	Intra	QLAWQEYSSILEDLDKQIDQAYVKR(24)-SLLDKR(5)
Spt3(253)-Spt3(301)	7	7.04833e-07	Intra	LFDGPENVINPLKPR(13)-IKQR(2)
Gcn5(87)-Gcn5(99)	7	3.07e-11	Intra	FEFDGVEYTFKER(11)-PSVVEENEGKIEFR(10)
Sgf73(545)-Sgf73(555)	7	1.2284e-18	Intra	QQQLQQQKFEAAASYLANATK(8)-SQDTGLTPLEIQSQQQKLR(17)
Ada3(567)-Ada3(573)	7	2.00281e-05	Intra	KAQLIPLVER(1)-QVTKK(4)
Gcn5(48)-Gcn5(53)	7	4.05245e-21	Intra	VKLENNVEEIQPEQAETNKQEGTDKENK(25)-GKFEKETER(2)
Taf5(130)-Taf5(432)	6	1.64571e-25	Intra	TAKPISNPTNLSSKR(14)-TALDLKLEIQK(6)
Gcn5(228)-Gcn5(385)	6	6.57347e-08	Intra	QGFTKEITLDK(5)-LESNKYQK(5)
Spt3(263)-Spt3(301)	6	5.3211e-05	Intra	LFDGPENVINPLKPR(13)-EQVLQTQKDK(8)
Tra1(2309)-Tra1(2351)	5	4.42936e-09	Intra	ITTKLLEK(4)-KIVNMSR(1)
Sgf73(250)-Sgf73(265)	5	3.40432e-11	Intra	SKPYDVLLADYHR(2)-SLTCKSHSMGAK(5)
Spt7(889)-Spt7(973)	5	1.55663e-11	Intra	SNPNAFLNNHIYNYTIIDDSLDIDPVSQLPTHDYKNNR(35)-MLQNGINKQSR(8)
Spt7(315)-Spt7(323)	5	3.08436e-18	Intra	IYHSFEYDKETMIKR(9)-LKLEESDKMIEK(2)
Taf5(376)-Taf5(386)	5	1.83e-12	Intra	AMNNEKFKDNTGDDDK(8)-DKIKDK(2)
Spt7(329)-Spt7(496)	5	7.01e-11	Intra	LKLEESDKMIEK(8)-LKSFQYDSK(2)
Ada3(563)-Ada3(568)	5	8.32492e-10	Intra	ELQGTLKQVTK(7)-KNQK(1)
Sgf73(401)-Sgf73(448)	5	1.44061e-20	Intra	EMFASSFSVKPGYTSPGYGAIHSR(10)-TPQPINHLTNQNLNPKQIQR(16)
Spt8(243)-Spt8(253)	5	1.76432e-10	Intra	HSLAESIQNAGILQSYWENEIPQKKSEMK(24)-LSANKTDYEPK(5)
Spt7(889)-Spt7(897)	4	2.37006e-09	Intra	FLANKDLGLTPK(5)-MLQNGINKQSR(8)
Sgf73(180)-Sgf73(196)	4	1.81943e-11	Intra	STSMESANTPNMDTKR(15)-NDSSFNPLKR(9)
Spt3(92)-Spt3(179)	4	3.91624e-15	Intra	NAKDQDASAGVASGTGNPGAGGEDDLKK(3)-LKMADDR(2)
Tra1(1169)-Tra1(1829)	4	7.19e-07	Intra	SYLVEDKKPK(7)-EVGVLAYKR(8)
Tra1(1059)-Tra1(1231)	4	2.45822e-11	Intra	IGIEKNFDLEPTVNKR(5)-SSSVFLKK(7)
Spt7(16)-Spt7(24)	4	6.11967e-12	Intra	LTEKLFNK(4)-TNAKALLK(4)
Spt7(538)-Spt7(743)	4	6.25971e-14	Intra	KSLQLIR(1)-TVTAKVR(5)
Ada2(242)-Ada2(252)	4	2.51358e-05	Intra	IKPFAR(2)-SKEAK(2)
Sgf73(291)-Sgf73(320)	4	0.000408456	Intra	AKQQELQK(2)-SKQR(2)
Sgf29(104)-Sgf29(134)	4	6.12296e-09	Intra	SYWTSEYNPNAPILVGSEVAYKPR(22)-MALSQGKK(7)
Gcn5(223)-Gcn5(328)	3	1.80963e-15	Intra	EAGWTPEMDALAQRPKR(16)-KQGFTK(1)
Tra1(1276)-Tra1(1302)	3	1.68e-06	Intra	VLENTLTDIVCELSNANPKVR(19)-LLIDLLSITFADVKEEDLGNK(14)
Ada3(171)-Ada3(183)	3	1.87e-09	Intra	QAADNMAKEEINEDKDLQVHR(15)-EKRPFDSETENR(2)
Spt7(921)-Spt7(1128)	3	1.00801e-07	Intra	ELGLEKEFGVLSSSVPLQLLTTQFQTVDGETK(6)-HICHKISLIR(5)
Spt3(123)-Spt3(133)	3	7.05e-05	Intra	DGGNMMKVKK(7)-AGGGEKDEK(6)
Ada3(320)-Ada3(567)	3	1.13e-05	Intra	MKYIIPDSLQFDK(2)-QVTKK(4)
Taf5(93)-Taf5(119)	3	6.06147e-14	Intra	TLTPQNKQSPANTK(7)-TAKPISNPTNLSSK(3)
Sgf73(300)-Sgf73(308)	3	0.000192	Intra	KHTQQQK(1)-LQKQIQK(3)
Ada2(239)-Ada2(245)	3	2.65687e-10	Intra	SKEAKELYNR(5)-LQAIDKKR(7)
Taf5(339)-Taf5(368)	3	1.84999e-07	Intra	TLLQEYKAMNNEK(7)-IKDDQEK(2)
Tra1(499)-Tra1(504)	3	1.39026e-05	Intra	LKNSIQDNDKESEEFMR(2)-EKAEK(2)
Ada3(225)-Ada3(360)	3	0.00291618	Intra	LGPLYTDVWFKDENDKNSAYK(16)-NPKSEFVVSQTLPR(3)
Tra1(413)-Tra1(2808)	3	0.00030157	Intra	SELQLSEIEKTIK(10)-KGDQEVR(1)
Spt7(329)-Spt7(336)	3	1.74935e-06	Intra	LKLEESDKMIEK(8)-GKKKR(3)
